# Supplementary material for: Simultaneous Development and Validation of an HPLC Method for the Determination of Furosemide and Its Degraded Compound in Pediatric Extemporaneous Furosemide Oral Solution
Source: Molecules. 2025 Oct 9;30(19):4031. doi: 10.3390/molecules30194031 (PMC12526389; doi:10.3390/molecules30194031)
Supplement: Supplementary file 1 [file molecules-30-04031-s001.zip]

Archive with 1 entries (1 files):
- molecules-3833147-supplementary.pdf
